# Supplementary material for: Occurrence and Multidrug Resistance of Campylobacter in Chicken Meat from Different Production Systems
Source: Foods. 2022 Jun 21;11(13):1827. doi: 10.3390/foods11131827 (PMC9265442; doi:10.3390/foods11131827)
Supplement: Supplementary file 1 [file foods-11-01827-s001.zip]

Archive with 3 entries (3 files):
- Santos-Ferreira_Suplementary Figure S2_Subm.pdf
- Santos-Ferreira_Supplementary Figure S1_Subm.pdf
- Santos-Ferreira_Supplementary Table 1_subm.pdf
